# Supplementary material for: Climate and the Timing of Imported Cases as Determinants of the Dengue Outbreak in Guangzhou, 2014: Evidence from a Mathematical Model
Source: PLoS Negl Trop Dis. 2016 Feb 10;10(2):e0004417. doi: 10.1371/journal.pntd.0004417 (PMC4749339; doi:10.1371/journal.pntd.0004417)
Supplement: S1 Table — (XLSX) [file pntd.0004417.s003.xlsx]

## Sheet: Mosquito surveillance data
Year	Month	BI	MOI
2013	January	2.42	2.88
2013	February	1.58	3.32
2013	March	4.48	7.01
2013	April	3.88	14.32
2013	May	4.78	12.83
2013	June	4.37	10.08
2013	July	7.12	9.61
2013	August	6.44	9.46
2013	September	5.69	8.37
2013	October	4.55	9.39
2013	November	3.44	6.21
2013	December	2.78	4.01
2014	January	1.69	4.11
2014	February	2.37	6.88
2014	March	3.27	8.24
2014	April	4.8	9.51
2014	May	5.16	11.17
2014	June	6.59	10.48
2014	July	6.1	10.81
2014	August	7.52	9.69
2014	September	7.03	9.7
2014	October	5.35	11.38
2014	November	3.89	7.85
2014	December	1.59	5.13
2014	January	1.22	2.63
2014	February	1.12	1.65
2014	March	1.88	4.43
2014	April	3.33	8.89
2014	May	5.76	8.15
2014	June	6.91	8.56
2014	July	8.41	7.21
2014	August	9.66	6.73
2014	September	9.97	7.74
2014	October	4.44	6.61
2014	November	2.21	4.64
2014	December	1.66	3.22
