# Supplementary material for: Climate and the Timing of Imported Cases as Determinants of the Dengue Outbreak in Guangzhou, 2014: Evidence from a Mathematical Model
Source: PLoS Negl Trop Dis. 2016 Feb 10;10(2):e0004417. doi: 10.1371/journal.pntd.0004417 (PMC4749339; doi:10.1371/journal.pntd.0004417)
Supplement: S2 Table — (XLSX) [file pntd.0004417.s004.xlsx]

## Sheet: Cycle1
	μE	θ	λ	ω0	ωmin	ωmax	πmax	γaem	μem	σ	ρ	τexh	τih	αvh	αhv	φ	β2013	β2014	μa	μi
μE	1	0.00915831	0.463956	-0.251561	0.123832	0.0164512	-0.0285482	-0.0791158	0.123265	-0.244404	0.121757	0.0738088	-0.0558456	-0.0723572	0.379568	0.157635	0.315477	-0.197832	-0.235535	-0.00134287
θ		1	0.0802867	0.101765	-0.164538	-0.00722313	-0.161637	0.0218633	-0.118127	0.196547	0.0482999	0.0508172	0.0508409	-0.0478401	0.0334212	-0.0466169	0.0670072	0.0212135	0.0652418	-0.0266449
λ			1	-0.0939039	-0.0748782	-0.192646	-0.113089	0.024935	0.0120526	0.00319104	-0.0393962	0.0300314	0.0567997	0.0925214	0.36491	0.280378	0.203557	0.0411681	-0.131034	-0.185655
ω0				1	0.0105392	-0.147495	-0.116147	0.116311	-0.160237	-0.0309337	-0.0299702	0.189797	0.0988736	0.00900286	-0.0994127	0.0145824	-0.204559	-0.0735513	0.0179689	0.0937284
ωmin					1	0.620181	0.221533	-0.101764	-0.0111756	-0.238671	-0.187566	0.000259802	0.133427	-0.0682093	-0.128041	0.0500281	0.144399	-0.263014	-0.141763	0.249798
ωmax						1	0.119584	0.0322924	-0.0366898	-0.145073	-0.199561	-0.0590857	0.150589	-0.128363	-0.117915	0.094925	0.15604	-0.1004	-0.212849	0.44769
πmax							1	-0.0880682	0.270782	-0.204071	-0.11295	0.132144	-0.198354	-0.278542	-0.209336	-0.128383	-0.0512665	0.0160261	-0.190939	0.103271
γaem								1	0.0318971	-0.0199452	0.0969399	-0.0362572	0.00686449	0.00235588	0.152352	0.186043	-0.0215223	-0.0962994	0.146127	-0.013404
μem									1	0.0291511	0.0881115	-0.121105	-0.252922	0.187082	0.370872	0.0915078	0.0895485	0.0636764	-0.220516	-0.116764
σ										1	0.0755411	-0.185613	-0.057374	0.120846	0.139025	0.105377	0.131407	-0.137364	-0.0284055	0.127719
ρ											1	0.0682816	0.00494146	-0.00175968	0.0049387	-0.0446822	-0.124407	0.128138	0.119123	-0.0952801
τexh												1	-0.0433889	-0.234752	0.0357223	-0.255572	-0.136407	-0.0998557	-0.208304	0.0142936
τih													1	-0.0334312	-0.0604272	0.132565	0.0642214	-0.154361	-0.0247469	0.137055
αvh														1	-0.309767	0.148666	0.246084	0.00353108	-0.115838	-0.0740034
αhv															1	0.0457546	0.158052	-0.152157	-0.19567	-0.0971059
φ																1	0.403979	-0.148251	0.0121958	0.157089
β2013																	1	-0.297489	-0.27398	0.140761
β2014																		1	0.31675	-0.352755
μa																			1	-0.506398
μi																				1

## Sheet: Cycle5
	μE	θ	λ	ω0	ωmin	ωmax	πmax	γaem	μem	σ	ρ	τexh	τih	αvh	αhv	φ	β2013	β2014	μa	μi
μE	1	0.049	0.015	0.054	0.065	-0.021	-0.099	-0.004	0.001	-0.138	0.042	-0.1	-0.031	0.082	0.015	-0.029	0.092	-0.051	0.027	-0.017
θ		1	0.064	-0.001	0.013	0.004	-0.009	0.02	-0.07	-0.016	-0.051	-0.008	0.01	-0.017	-0.017	0.015	-0.005	-0.04	0.053	0.039
λ			1	0.036	0.078	0.091	0.104	-0.012	-0.143	-0.034	0.002	-0.073	0.004	0.119	-0.008	0.043	-0.132	0.001	-0.026	0.014
ω0				1	0.047	-0.011	-0.053	0.046	0	0.003	0.007	-0.007	0.062	0.007	-0.071	-0.027	-0.05	0.004	0.048	0.02
ωmin					1	0.625	0.071	0.011	-0.115	-0.08	0.036	-0.023	0.043	-0.1	-0.113	0.011	0.011	-0.026	0	0.042
ωmax						1	0.061	-0.018	-0.059	-0.12	0.061	0.006	0.068	-0.05	-0.04	-0.012	0.086	-0.087	0.03	0.116
πmax							1	0.01	0.284	0.023	0.016	0.007	-0.029	-0.386	-0.269	0.028	0.012	0.068	-0.08	-0.06
γaem								1	0.026	-0.069	0.06	0.02	-0.013	0.042	0.035	-0.031	0.002	0.028	-0.043	-0.024
μem									1	-0.034	0.028	-0.061	0.098	0.354	0.157	0.095	-0.07	-0.016	0.024	-0.044
σ										1	-0.041	-0.068	0.022	0.052	0.018	-0.082	0.085	0.007	0.059	0.057
ρ											1	0.031	-0.031	0.021	-0.021	0.003	0.054	0.078	0.013	-0.036
τexh												1	0.022	0.042	-0.018	0.044	-0.053	-0.06	-0.09	-0.17
τih													1	-0.1	-0.086	0.043	-0.034	-0.001	-0.008	-0.093
αvh														1	-0.284	-0.053	-0.076	0.005	0.007	-0.036
αhv															1	-0.041	0.017	-0.035	-0.014	0.018
φ																1	0.03	0.015	0.013	0.062
β2013																	1	0.021	-0.023	-0.023
β2014																		1	0.022	-0.07
μa																			1	-0.149
μi																				1
